# Supplementary material for: Lightning ignition efficiency in Canadian forests
Source: Fire Ecol. 2025 May 26;21(1):34. doi: 10.1186/s42408-025-00376-1 (PMC12104117; doi:10.1186/s42408-025-00376-1)
Supplement: Supplementary file 1 — Supplementary Material 1. [file 42408_2025_376_MOESM1_ESM.zip]

Archive with 1 entries (1 files):
- Coogan_FireEcology_SUPPLEMENTARY_MATERIAL.pdf
